# Supplementary material for: A near telomere-to-telomere genome assembly of the Jinhua pig: enabling more accurate genetic research
Source: Gigascience. 2025 May 15;14:giaf048. doi: 10.1093/gigascience/giaf048 (PMC12080228; doi:10.1093/gigascience/giaf048)
Supplement: giaf048_Supplemental_Files [file giaf048_supplemental_files.zip]

Archive with 2 entries (2 files):
- Supplementary Materials-v5.docx
- Supplementary Tables-v3.xlsx
