# Supplementary material for: A near telomere-to-telomere genome assembly of the Jinhua pig: enabling more accurate genetic research
Source: Gigascience. 2025 May 15;14:giaf048. doi: 10.1093/gigascience/giaf048 (PMC12080228; doi:10.1093/gigascience/giaf048)
Supplement: giaf048_Supplemental_Files [file giaf048_supplemental_files.zip › Supplementary Tables-v3.xlsx]

## Sheet: Table S1
Table S1. Summary of the sequence data used for JH-T2T assembly.
Data	Data size (Gb)	Number of reads	Read N50 (bp)	Depth
HiFi	135.95	7666639	18316	51.1
ONT-1	363.55	12600270	52174	136.7
ONT-2	81.36	787460	100000	30.6
Hi-C	251.94	\	150	94
WGS	134.15	\	150	50
Note：ONT-1 represents the raw ONT read data, while ONT-2 consists solely of the longest ONT reads, featuring a read N50 of 100 kb derived from the raw ONT data.

## Sheet: Table S2
Table S2. Statistics of draft assembly.
Type	Assembler	Assembled size (Gb)	Contig N50 (Mb)	Contig number
HiFi assembly	Hifiasm	2.72	84.83	187
ONT assembly	nextDenovo	2.28	64.34	93
ONT-2 assembly	nextDenovo	2.31	72.01	112
Hifiasm assembly maternal	Hifiasm	2.68	106.25	275
Hifiasm assembly paternal	Hifiasm	2.33	80.18	137
verkko assembly maternal	verkko	2.36	30.78	276
verkko assembly paternal	verkko	2.17	25.26	252
Note：ONT-1 represents the raw ONT read data, while ONT-2 consists solely of the longest ONT reads, featuring a read N50 of 100 kb derived from the raw ONT data.

## Sheet: Table S3
Table S3. Statistics on the number and length of clusters of individual chromosomes and genomic mount rate.
		JH
Term	Chr	Clusters	Length (bp)	Gaps
	1	2	291563056	1
	2	3	163687031	2
	3	12	150352613	11
	4	3	138232664	2
	5	2	111138478	1
	6	2	174879403	1
	7	1	137903060	0
	8	8	142738189	7
	9	1	143706917	0
	10	10	94129812	9
	11	1	88268146	0
	12	2	67690234	1
	13	9	211103842	8
	14	6	162050875	5
	15	2	142169547	1
	16	2	99480680	1
	17	2	70673929	1
	18	1	56064741	0
	X	6	125912046	5
	Y	8	43097786	7
Placed	20		2614843049
Unplaced	66		62323944
Total	86		2677166993	63
Mount rate	0.9767
Note：Mount rate(the percentage of number of contig to form chromosomes on all contigs.); Clusters: groups of contigs that have been scaffolded together to form chromosomes.

## Sheet: Table S4
Table S4. Genome statistics, predicted telomeres and centromeres.
Chr	Length (bp)	Remain gap	Merqury			Telomere					Centromeres
			Rrror bases	QV	Rrror rates	Telomere length (up)	Telomere length (down)	Telomere postion (up)	Telomere postion (down)	Telomeres numbers	Centromeres postion	Centromeres numbers
1	291564452	0	6532	59.5071	1.12018e-06	21602	13448	0-21602	291564452-291564452	2	1:93040000-103200000	1
2	163686922	1	7824	56.216	2.38998e-06	15579	\	0-15579	\	1	2:54260000-59530000	1
3	148583236	2	7189	56.1632	2.41924e-06	12981	24538	0-12981	148583236-148583236	2	3:28970000-55500000	1
4	138233073	0	2639	60.202	9.54556e-07	\	10482	\	138233073-138233073	1	4:46400000-51000000	1
5	111137459	0	5232	56.2821	2.35389e-06	16854	1865	0-16854	111137459-111137459	2	5:44940000-45110000	1
6	174880271	0	5684	57.8911	1.62514e-06	28195	17013	0-28195	174880271-174880271	2	6:42390000-42740000	1
7	137903060	0	3005	59.6275	1.08954e-06	15079	11739	0-15079	137903060-137903060	2	7:30210000-33720000	1
8	142745634	1	31368	49.5906	1.09885e-05	12656	19310	0-12656	142745634-142745634	2	8:55480000-56110000	1
9	143706917	0	1584	62.5875	5.51125e-07	16953	17014	0-16953	143706917-143706917	2	9:15710000-15720000; 9:64170000-67590000	2
10	94131048	2	29718	48.0168	1.57879e-05	7231	1537	0-7231	94131048-94131048	2	10:38080000-41520000	1
11	88268146	0	1373	61.0916	7.7775e-07	\	4474	\	88268146-88268146	1	11:37790000-39720000	1
12	67690234	0	3287	56.1475	2.42803e-06	12782	26756	0-12782	67690234-67690234	2	12:29990000-34460000	1
13	210315463	0	14863	54.5178	3.53362e-06	\	17513	\	210315463-210315463	2	\	\
14	162051022	0	5752	57.5086	1.77478e-06	7744	4644	0-7744	162051022-162051022	1	14:10000-770000	1
15	142169546	0	1736	62.1428	6.10542e-07	\	19735	\	142169546-142169546	1	\	\
16	99480596	0	1461	61.3412	7.34319e-07	10332	15199	0-10332	99480596-99480596	2	16:10000-710000	1
17	70677052	0	9139	51.8938	6.46572e-06	18191	20215	0-18191	70677052-70677052	2	17:10000-810000	1
18	56064741	0	1681	58.2415	1.49918e-06	\	23520	\	56064741-56064741	1	\	\
X	125912809	0	9160	54.3919	3.63756e-06	\	20088	\	125912809-125912809	1	X:44650000-49060000	1
Y	43101151	0	5986	51.5835	6.94459e-06	4098	16042	0-4098	43101151-43101151	2	\	\
Note：Merqury represents the QV results on each chromosome, Telomere represents the statistics of final telomere on each chromosome,Centromeres represents the Centromeres results on each chromosome.

## Sheet: Table S5
Table S5. Scaffold and contig length of four assemblies.
N(X)	JH-T2T			MS			NX			Sus_scrofa11.1
	Counts	Length (bp)	Type	Counts	Length (bp)	type	Counts	Length (bp)	Type	Counts	Length (bp)	Type
N10	1	291564452	scaffold	1	284937288	scaffold	1	281643589	scaffold	1	274330532	scaffold
N20	3	174880271	scaffold	2	209492710	scaffold	2	209285399	scaffold	3	170843587	scaffold
N30	4	163686922	scaffold	4	160333490	scaffold	4	153357851	scaffold	4	151935994	scaffold
N40	6	148583236	scaffold	6	141181039	scaffold	6	140686591	scaffold	6	140412725	scaffold
N50	8	142745634	scaffold	7	140585755	scaffold	7	139032656	scaffold	7	139512083	scaffold
N60	9	142169546	scaffold	9	138902178	scaffold	9	136141255	scaffold	9	132848913	scaffold
N70	11	137903060	scaffold	11	130783546	scaffold	11	129522635	scaffold	11	125939595	scaffold
N80	13	111137459	scaffold	13	109538272	scaffold	13	106478765	scaffold	13	104526007	scaffold
N90	16	88268146	scaffold	16	80036586	scaffold	16	70105903	scaffold	16	69359453	scaffold
N10	1	291564452	contig	2	140585755	contig	3	57668785	contig	2	121872141	contig
N20	3	174880271	contig	4	106618609	contig	7	50323640	contig	5	90927422	contig
N30	4	162051022	contig	7	84010916	contig	13	36133037	contig	8	72677949	contig
N40	6	142169546	contig	10	63825962	contig	20	32155528	contig	11	59577072	contig
N50	8	137903060	contig	14	51011532	contig	29	26066865	contig	16	41891233	contig
N60	10	120177168	contig	20	45663236	contig	39	20963609	contig	22	34693946	contig
N70	12	108501538	contig	26	33646297	contig	51	18659439	contig	30	24026255	contig
N80	15	84979330	contig	34	28879784	contig	67	12526065	contig	42	16842758	contig
N90	19	56108107	contig	46	13174699	contig	93	7328022	contig	61	10600602	contig

## Sheet: Table S6
Table S6. BUSCOs of JH-T2T, Sscrofa11.1, MS, and NX.
Description	JH-T2T		Sscrofa11.1		MS		NX
	Number	Percentage (%)	Number	Percentage (%)	Number	Percentage (%)	Number	Percentage (%)
Complete and single-copy BUSCOs (S)	8837	95.8	8715	94.5	8619	93.4	8669	94
Complete and duplicated BUSCOs (D)	56	0.6	39	0.4	43	0.5	40	0.4
Fragmented BUSCOs (F)	88	1	102	1.1	157	1.7	143	1.5
Missing BUSCOs (M)	245	2.6	370	4	407	4.4	374	4.1
Complete BUSCOs (C)	8893	96.4	8754	94.9	8662	93.9	8709	94.4
Total BUSCO groups searched	9226	100	9226	100	9226	100	9226	100

## Sheet: Table S7
Table S7. Information of the 939 WGS data.
BioSample	BioProject	Breeds	Depth	Coverage
SAMEA3497800	PRJEB9922	MS	11.58	0.980303
SAMEA3497801	PRJEB9922	MS	11.76	0.97995
SAMEA3497806	PRJEB9922	MS	10	0.97852
SAMEA3497808	PRJEB9922	MS	14.91	0.972564
SAMEA3497809	PRJEB9922	MS	14.91	0.972564
SAMN05791648	PRJNA343658	LR	20.38	0.982824
SAMN05791652	PRJNA343658	LR	21.21	0.983122
SAMN05791653	PRJNA343658	LR	22.76	0.982653
SAMN05791657	PRJNA343658	LR	20.92	0.983008
SAMN05791660	PRJNA343658	LR	24.72	0.983358
SAMN07503176_14	PRJNA398176	JH	27.14	0.976941
SAMN07503176_15	PRJNA398176	JH	23.23	0.980478
SAMN07503176_16	PRJNA398176	JH	24.84	0.979864
SAMN07503176_17	PRJNA398176	JH	22.34	0.976202
SAMN07503176_18	PRJNA398176	JH	24.55	0.981044
SAMN12122751	PRJNA550237	LW	19.76	0.976444
SAMN12122752	PRJNA550237	LW	21.9	0.97735
SAMN12122753	PRJNA550237	LW	20.39	0.977125
SAMN12122754	PRJNA550237	LW	18.67	0.975724
SAMN12122755	PRJNA550237	LW	19.4	0.976324
SAMN22234336	PRJNA531381	NX	24.2889	0.977706
SAMN22234337	PRJNA531381	NX	23.029	0.977532
SAMN22234338	PRJNA531381	NX	22.3221	0.977265
SAMN22234339	PRJNA531381	NX	25.0854	0.978231
SAMN22234340	PRJNA531381	NX	22.6512	0.97801
SAMN03031131	PRJNA260763	DU	13.33	0.977798
SAMN03031132	PRJNA260763	DU	13.1	0.976882
SAMN03031133	PRJNA260763	DU	13.59	0.978372
SAMN03031134	PRJNA260763	DU	12.62	0.976521
SAMN03031135	PRJNA260763	DU	12.37	0.976187
DU20822	PHARP	DU	7.08	0.977105
DU20824	PHARP	DU	7.04	0.977091
DU21277	PHARP	DU	6.98	0.977497
DU21447	PHARP	DU	5.92	0.973598
DU21486	PHARP	DU	6.81	0.977097
DU21528	PHARP	DU	6.98	0.977543
JH207	PHARP	JH	4.51	0.957451
JH208	PHARP	JH	5.13	0.965712
JH210	PHARP	JH	4.89	0.96321
JH67	PHARP	JH	4.43	0.957933
JH68	PHARP	JH	4.88	0.963898
JH69	PHARP	JH	4.29	0.955276
JH70	PHARP	JH	4.62	0.960796
JH71	PHARP	JH	5.12	0.965979
JH72	PHARP	JH	4.91	0.96414
JH73	PHARP	JH	4.21	0.954183
JH74	PHARP	JH	4.08	0.95132
JH75	PHARP	JH	4.24	0.954005
DDTGXGG20208424	PHARP	DU	17.6984	0.980493
DDTGXGG20208625	PHARP	DU	13.1204	0.978549
DDTGXGG20208692	PHARP	DU	10.7837	0.978376
DDTGXGG20208890	PHARP	DU	12.8468	0.978317
DDTGXGG20208900	PHARP	DU	13.817	0.979385
DDTGXGG20211403	PHARP	DU	11.1269	0.978219
DDTGXGG20211470	PHARP	DU	14.8324	0.979351
DDTGXGG20211901	PHARP	DU	15.5491	0.980475
DDTGXGG20502706	PHARP	DU	13.6437	0.979125
DDTGXGG20502714	PHARP	DU	12.4195	0.974778
DDTGXGG20502727	PHARP	DU	13.6438	0.974898
DDTGXGG20502736	PHARP	DU	12.3549	0.978368
DDTGXGG20502744	PHARP	DU	11.5212	0.977191
DDTGXGG20503307	PHARP	DU	14.3503	0.975655
DDTGXGG20503349	PHARP	DU	14.7911	0.975073
DDTGXGG20503354	PHARP	DU	12.0852	0.974667
DDTGXGG20503370	PHARP	DU	11.8717	0.978088
B240-6	PHARP	JH	13.4198	0.975469
B240-7	PHARP	JH	12.6685	0.976562
B240-8	PHARP	JH	12.7155	0.974767
B240-9	PHARP	JH	12.4139	0.973662
A240-10	PHARP	JH	18.1775	0.980345
A240-2	PHARP	JH	14.596	0.978339
A240-3	PHARP	JH	13.0627	0.977644
A240-4	PHARP	JH	12.2545	0.976981
A240-5	PHARP	JH	12.3609	0.977181
A240-6	PHARP	JH	12.8573	0.977353
A240-7	PHARP	JH	14.6822	0.978803
A240-8	PHARP	JH	12.6456	0.977636
A240-9	PHARP	JH	14.9149	0.978797
B240-1	PHARP	JH	12.3755	0.97754
B240-10	PHARP	JH	15.3705	0.97822
B240-2	PHARP	JH	12.7693	0.974901
B240-3	PHARP	JH	30.1719	0.977615
B240-4	PHARP	JH	12.2978	0.977514
B240-5	PHARP	JH	13.4612	0.974748
JH-3	PHARP	JH	8.87308	0.97525
JH-5	PHARP	JH	9.97786	0.971673
JH-6	PHARP	JH	7.62733	0.971541
JH-7	PHARP	JH	7.29453	0.969043
JH-8	PHARP	JH	8.38621	0.969505
JH-11	PHARP	JH	10.4735	0.973185
JH-12	PHARP	JH	11.5282	0.973691
JH-14	PHARP	JH	14.7019	0.979671
JH-15	PHARP	JH	11.8578	0.971728
JH-16	PHARP	JH	9.05991	0.971578
JH-17	PHARP	JH	11.3321	0.972821
JH-18	PHARP	JH	9.68149	0.97593
JH-22	PHARP	JH	11.6543	0.975914
JH-24	PHARP	JH	12.6545	0.978583
JH-25	PHARP	JH	10.4157	0.974416
JH-28	PHARP	JH	8.98489	0.975265
JH-30	PHARP	JH	7.16584	0.968835
JH-32	PHARP	JH	9.18935	0.973523
JH-33	PHARP	JH	10.0635	0.97378
JH-35	PHARP	JH	7.79762	0.970714
JH-36	PHARP	JH	12.325	0.978093
JH-37	PHARP	JH	14.2072	0.976075
JH-38	PHARP	JH	7.33516	0.969958
JH-42	PHARP	JH	10.4735	0.974245
JH-43	PHARP	JH	9.22433	0.976174
JH-45	PHARP	JH	11.2621	0.975831
JH-47	PHARP	JH	9.08384	0.973453
JH-48	PHARP	JH	16.2269	0.977102
JH-49	PHARP	JH	7.9769	0.973057
JH-51	PHARP	JH	10.3979	0.973794
JH-52	PHARP	JH	7.52809	0.970344
JH-54	PHARP	JH	9.16394	0.975356
JH-55	PHARP	JH	7.56842	0.970506
JH-57	PHARP	JH	8.84841	0.972774
JH-58	PHARP	JH	10.4396	0.973456
JH-59	PHARP	JH	17.5584	0.976461
JH-61	PHARP	JH	8.43527	0.972294		7
JH-62	PHARP	JH	10.4092	0.97648
JH-63	PHARP	JH	9.30898	0.971712
JH-66	PHARP	JH	14.029	0.976041
JH-67	PHARP	JH	10.5771	0.973802
JH-69	PHARP	JH	9.22001	0.97107
JH-71	PHARP	JH	15.2875	0.979467
JH-75	PHARP	JH	14.6465	0.979362
JH-76	PHARP	JH	10.951	0.972567
JH-78	PHARP	JH	11.7347	0.972631
JH-79	PHARP	JH	8.14912	0.971297
JH-80	PHARP	JH	11.2389	0.973051
JH-81	PHARP	JH	10.6836	0.97526
JH-82	PHARP	JH	10.6725	0.974088
JH-84	PHARP	JH	8.44066	0.972369
JH-85	PHARP	JH	7.81487	0.970424
JH-86	PHARP	JH	8.8376	0.975189
JH-87	PHARP	JH	8.55067	0.971877
JH-90	PHARP	JH	10.3175	0.974221
JH-91	PHARP	JH	7.22251	0.968362
JH-93	PHARP	JH	7.98956	0.970511
JH-95	PHARP	JH	9.72919	0.976094
JH-96	PHARP	JH	8.83968	0.9727
JH-99	PHARP	JH	8.13723	0.97158
JH-100	PHARP	JH	9.02421	0.974977
JH-101	PHARP	JH	11.0093	0.973635
JH-103	PHARP	JH	13.9852	0.975117
JH-104	PHARP	JH	10.2814	0.974476
JH-105	PHARP	JH	8.19985	0.967358
JH-106	PHARP	JH	17.9968	0.980314
JH-108	PHARP	JH	7.48708	0.969657
JH-109	PHARP	JH	10.3178	0.974516
JH-111	PHARP	JH	7.61455	0.969629
JH-114	PHARP	JH	12.505	0.975868
JH-115	PHARP	JH	7.95922	0.970572
JH-117	PHARP	JH	13.192	0.975565
JH-118	PHARP	JH	8.02043	0.971492
JH-119	PHARP	JH	11.498	0.973435
JH-120	PHARP	JH	16.6003	0.976733
JH-121	PHARP	JH	7.66409	0.970131
JH-124	PHARP	JH	9.33958	0.972912
JH-127	PHARP	JH	8.88948	0.972682
JH-132	PHARP	JH	10.5473	0.974194
JH-133	PHARP	JH	14.5749	0.976553
JH-140	PHARP	JH	10.4848	0.974704
JH-141	PHARP	JH	9.18326	0.972887
JH-142	PHARP	JH	9.40424	0.972815
JH-143	PHARP	JH	8.58944	0.972311
JH-145	PHARP	JH	11.4959	0.975585
JH-146	PHARP	JH	8.5999	0.971737
JH-147	PHARP	JH	14.202	0.975969
JH-148	PHARP	JH	10.4531	0.973844
JH-151	PHARP	JH	8.03573	0.968027
JH-158	PHARP	JH	8.54015	0.970094
JH-159	PHARP	JH	10.3393	0.974346
JH-160	PHARP	JH	8.03272	0.971802
JH-161	PHARP	JH	9.45059	0.975961
JH-164	PHARP	JH	11.0282	0.974939
JH-165	PHARP	JH	8.69575	0.971273
JH-170	PHARP	JH	7.40744	0.971547
JH-171	PHARP	JH	8.70213	0.975112
JH-172	PHARP	JH	12.4379	0.975723
JH-173	PHARP	JH	7.56527	0.970272
JH-178	PHARP	JH	7.57114	0.970389
JH-179	PHARP	JH	9.8136	0.976394
JH-180	PHARP	JH	9.8082	0.972943
JH-181	PHARP	JH	7.09024	0.970001
JH-183	PHARP	JH	11.2671	0.97439
JH-184	PHARP	JH	10.661	0.975038
JH-185	PHARP	JH	10.0794	0.971577
JH-190	PHARP	JH	7.78814	0.970969
JH-191	PHARP	JH	9.14835	0.973268
JH-192	PHARP	JH	10.4839	0.975152
JH-195	PHARP	JH	8.44451	0.967942
JH-197	PHARP	JH	7.79634	0.966578
JH-198	PHARP	JH	12.4956	0.97572
JH-199	PHARP	JH	15.0569	0.97622
JH-200	PHARP	JH	7.91593	0.973141
JH-201	PHARP	JH	9.69731	0.970649
JH-202	PHARP	JH	13.0653	0.978826
JH-203	PHARP	JH	8.39224	0.972022
JH-204	PHARP	JH	7.88816	0.971357
JH-205	PHARP	JH	10.4601	0.974114
JH-206	PHARP	JH	13.0041	0.975563
JH-212	PHARP	JH	8.24369	0.971433
JH-214	PHARP	JH	8.6378	0.972834
JH-216	PHARP	JH	13.4595	0.979155
JH-221	PHARP	JH	10.6509	0.971712
JH-223	PHARP	JH	9.04427	0.972203
JH-225	PHARP	JH	9.7118	0.97625
JH-226	PHARP	JH	9.66598	0.973735
JH-228	PHARP	JH	10.5663	0.977366
JH-229	PHARP	JH	9.54022	0.973889
JH-230	PHARP	JH	9.0047	0.975162
JH-231	PHARP	JH	7.0195	0.968628
JH-232	PHARP	JH	7.39717	0.972615
JH-234	PHARP	JH	9.35761	0.975318
JH-237	PHARP	JH	13.8138	0.975573
JH-238	PHARP	JH	7.18228	0.970937
JH-241	PHARP	JH	13.8518	0.976369
JH-242	PHARP	JH	8.54162	0.972287
JH-243	PHARP	JH	7.42757	0.970005
JH-244	PHARP	JH	8.36314	0.973897
JH-248	PHARP	JH	8.79026	0.975464
JH-254	PHARP	JH	9.17132	0.976326
JH-259	PHARP	JH	9.50143	0.973062
JH-260	PHARP	JH	9.98509	0.973893
JH-265	PHARP	JH	10.1896	0.976928
JH-266	PHARP	JH	9.59254	0.974597
JH-268	PHARP	JH	8.96089	0.972485
JH-269	PHARP	JH	10.0101	0.977636
JH-271	PHARP	JH	8.7469	0.97544
JH-272	PHARP	JH	11.5687	0.977312
JH-273	PHARP	JH	8.51833	0.97424
JH-276	PHARP	JH	10.594	0.972101
JH-280	PHARP	JH	9.53749	0.972858
JH-281	PHARP	JH	9.072	0.973276
JH-284	PHARP	JH	10.2856	0.974583
JH-287	PHARP	JH	7.97267	0.971613
JH-288	PHARP	JH	8.25572	0.971434
JH-290	PHARP	JH	9.71315	0.976064
JH-295	PHARP	JH	11.3636	0.975554
JH-296	PHARP	JH	7.71004	0.972503
JH-297	PHARP	JH	14.4202	0.974971
JH-298	PHARP	JH	8.75838	0.973328
JH1	PHARP	JH	13.8938	0.975485
JH2	PHARP	JH	15.4553	0.975993
JH3	PHARP	JH	18.3519	0.976667
JH4	PHARP	JH	12.8581	0.974407
JH5	PHARP	JH	13.4514	0.975144
JH6	PHARP	JH	17.3696	0.976794
JH7	PHARP	JH	19.038	0.976878
JH8	PHARP	JH	15.3478	0.976217
JH9	PHARP	JH	15.5609	0.976896
JH10	PHARP	JH	15.1539	0.977348
JH11	PHARP	JH	13.8994	0.979199
JH12	PHARP	JH	16.1637	0.980759
JH13	PHARP	JH	12.9024	0.977434
JH14	PHARP	JH	11.99	0.977164
JH15	PHARP	JH	16.0205	0.98056
DDTGXGG22224019	PHARP	DU	13.1285	0.97982
DDTGXGG22226177	PHARP	DU	12.9232	0.977493
DDTGXGG22226205	PHARP	DU	13.1481	0.980203
DDTGXGG22226202	PHARP	DU	12.418	0.980572
DDTGXGG22226231	PHARP	DU	13.3835	0.980404
DDTGXGG22224078	PHARP	DU	13.937	0.981223
DDTGXGG22226194	PHARP	DU	61.2235	0.979294
DDTGXGG22224071	PHARP	DU	15.0355	0.977711
DDTGXGG22224100	PHARP	DU	13.5909	0.977343
DDTGXGG22224092	PHARP	DU	14.4739	0.97724
DDTGXGG23222007	PHARP	DU	12.1534	0.976941
DDTGXGG23225785	PHARP	DU	13.6179	0.981378
DDTGXGG23225760	PHARP	DU	13.9938	0.981434
DDTGXGG23224175	PHARP	DU	14.6484	0.981681
DDTGXGG23222153	PHARP	DU	13.3771	0.98138
DDTGXGG23224147	PHARP	DU	19.1062	0.981272
DDTGXGG23224247	PHARP	DU	13.4393	0.981406
DDTGXGG23222138	PHARP	DU	12.6427	0.980023
DDTGXGG23225569	PHARP	DU	12.2737	0.978197
DDTGXGG23225711	PHARP	DU	20.6971	0.981544
DDTGXGG23225773	PHARP	DU	16.8455	0.980174
DDTGXGG23224205	PHARP	DU	12.3265	0.977977
DDTGXGG22226718	PHARP	DU	14.4429	0.979758
DDTGXGG23225599	PHARP	DU	18.2728	0.9819
DDTGXGG23224150	PHARP	DU	15.0838	0.980069
DDTGXGG23226925	PHARP	DU	15.0217	0.980007
DDTGXGG23224625	PHARP	DU	21.5368	0.978501
DDTGXGG23222199	PHARP	DU	11.7421	0.980594
DDTGXGG23224775	PHARP	DU	21.2728	0.981745
DDTGXGG23225525	PHARP	DU	18.5326	0.980553
DDTGXGG23225508	PHARP	DU	20.9711	0.981908
DDTGXGG23223402	PHARP	DU	13.4988	0.979465
DDTGXGG23222060	PHARP	DU	19.143	0.982151
DDTGXGG23226400	PHARP	DU	13.8072	0.977644
DDTGXGG23222029	PHARP	DU	17.8084	0.978954
DDTGXGG23224214	PHARP	DU	15.3857	0.977672
DDTGXGG23224299	PHARP	DU	14.0934	0.977416
LQ-2	PHARP	DU	12.1602	0.980513
LQ-3	PHARP	DU	11.9817	0.980426
LQ-4	PHARP	DU	12.3363	0.980305
LQ-1	PHARP	DU	14.4661	0.981201
LQ-5	PHARP	DU	17.3899	0.982116
JH_1_1	PHARP	JH	13.5256	0.968465
JH_1_10	PHARP	JH	19.3105	0.971792
JH_1_11	PHARP	JH	12.3609	0.975559
JH_1_12	PHARP	JH	12.4583	0.975085
JH_1_13	PHARP	JH	18.8735	0.967075
JH_1_14	PHARP	JH	16.6672	0.964973
JH_1_15	PHARP	JH	21.557	0.971773
JH_1_16	PHARP	JH	20.1397	0.975155
JH_1_17	PHARP	JH	21.2156	0.979677
JH_1_18	PHARP	JH	12.4319	0.96525
JH_1_19	PHARP	JH	18.4654	0.972709
JH_1_2	PHARP	JH	15.756	0.965913
JH_1_20	PHARP	JH	20.0123	0.971522
JH_1_21	PHARP	JH	22.0409	0.979868
JH_1_22	PHARP	JH	17.0048	0.972291
JH_1_23	PHARP	JH	21.0347	0.975085
JH_1_24	PHARP	JH	12.1222	0.974739
JH_1_25	PHARP	JH	16.1901	0.967745
JH_1_26	PHARP	JH	16.734	0.969807
JH_1_27	PHARP	JH	12.2544	0.975435
JH_1_28	PHARP	JH	12.1655	0.975088
JH_1_29	PHARP	JH	11.9622	0.973336
JH_1_3	PHARP	JH	12.9565	0.975697
JH_1_30	PHARP	JH	18.0464	0.979905
JH_1_31	PHARP	JH	22.1169	0.973503
JH_1_32	PHARP	JH	19.6302	0.97767
JH_1_33	PHARP	JH	12.1411	0.975458
JH_1_34	PHARP	JH	16.6584	0.961693
JH_1_35	PHARP	JH	14.9804	0.947865
JH_1_36	PHARP	JH	12.2649	0.978091
JH_1_37	PHARP	JH	9.46184	0.921398
JH_1_38	PHARP	JH	18.5885	0.963285
JH_1_39	PHARP	JH	12.727	0.977862
JH_1_4	PHARP	JH	24.9595	0.973558
JH_1_40	PHARP	JH	26.7955	0.980884
JH_1_41	PHARP	JH	16.6641	0.967468
JH_1_42	PHARP	JH	19.0979	0.966565
JH_1_43	PHARP	JH	17.6486	0.967947
JH_1_44	PHARP	JH	15.6935	0.968739
JH_1_45	PHARP	JH	15.5006	0.967023
JH_1_46	PHARP	JH	13.8357	0.972139
JH_1_47	PHARP	JH	15.6121	0.957994
JH_1_48	PHARP	JH	17.6389	0.974367
JH_1_49	PHARP	JH	14.3936	0.979517
JH_1_5	PHARP	JH	14.1618	0.966845
JH_1_50	PHARP	JH	12.5273	0.954986
JH_1_51	PHARP	JH	15.5524	0.979289
JH_1_52	PHARP	JH	14.8587	0.966314
JH_1_53	PHARP	JH	13.7099	0.946428
JH_1_6	PHARP	JH	12.6134	0.975166
JH_1_7	PHARP	JH	15.8769	0.972812
JH_1_8	PHARP	JH	12.3698	0.945176
JH_1_9	PHARP	JH	16.3122	0.944072
A60-shier-1	PHARP	JH	16.0037	0.978982
A60-shier-2	PHARP	JH	12.4062	0.978775
A60-shier-3	PHARP	JH	14.1796	0.979678
A60-shier-4	PHARP	JH	13.2047	0.975915
A60-shier-5	PHARP	JH	13.6237	0.976192
A60-shier-6	PHARP	JH	12.6043	0.977655
A6-jie	PHARP	JH	23.1838	0.981143
A90-kong-6	PHARP	JH	25.3953	0.978039
A90-shier-1	PHARP	JH	32.914	0.981448
A90-shier-2	PHARP	JH	22.1436	0.977715
A90-shier-3	PHARP	JH	23.4806	0.980959
A90-shier-4	PHARP	JH	23.6348	0.980925
A90-shier-5	PHARP	JH	20.2953	0.980606
A-hui-3	PHARP	JH	20.2617	0.980568
A-shier-1	PHARP	JH	19.6168	0.980168
A-shier-2	PHARP	JH	18.5261	0.98031
A-shier-5	PHARP	JH	19.9996	0.980285
CRX003335	PRJCA000169	JH	50.5526	0.867838
SAMC1223631	PRJCA016012	DU	7.99553	0.97351
SAMC1223632	PRJCA016012	DU	8.20947	0.973842
SAMC1223634	PRJCA016012	DU	7.693	0.971769
SAMC1223635	PRJCA016012	DU	8.24965	0.972937
SAMC1223636	PRJCA016012	DU	7.98583	0.97272
SAMC1223637	PRJCA016012	DU	7.89271	0.972495
SAMC1223638	PRJCA016012	DU	8.17872	0.973442
SAMC1223639	PRJCA016012	DU	7.91197	0.972896
SAMC1223641	PRJCA016012	DU	8.76676	0.974979
SAMC1223642	PRJCA016012	DU	9.07746	0.975909
SAMC1223643	PRJCA016012	DU	7.73149	0.972422
SAMC1223644	PRJCA016012	DU	9.14187	0.977378
SAMC1223645	PRJCA016012	DU	8.05477	0.972437
SAMC1223646	PRJCA016012	DU	8.43285	0.974315
SAMC1223647	PRJCA016012	DU	8.25064	0.971454
SAMC1223648	PRJCA016012	DU	9.56612	0.976036
SAMC1223649	PRJCA016012	DU	7.95696	0.973352
SAMC1223650	PRJCA016012	DU	11.7954	0.980579
SAMC1223651	PRJCA016012	DU	11.1301	0.979564
SAMC1223652	PRJCA016012	DU	9.56317	0.978749
SAMC1223653	PRJCA016012	DU	10.5258	0.979281
SAMC1223654	PRJCA016012	DU	9.11002	0.977415
SAMC1223655	PRJCA016012	DU	8.57634	0.975331
SAMC1223656	PRJCA016012	DU	9.2245	0.977258
SAMC1223657	PRJCA016012	DU	8.6325	0.975323
SAMC1223658	PRJCA016012	DU	9.4203	0.977568
SAMC1223659	PRJCA016012	DU	10.8692	0.979657
SAMC1223660	PRJCA016012	DU	11.1078	0.979836
SAMC1223661	PRJCA016012	DU	8.63908	0.976167
SAMC1223662	PRJCA016012	DU	9.59025	0.976263
SAMC1223663	PRJCA016012	DU	12.0542	0.977139
SAMC1223665	PRJCA016012	DU	10.6753	0.976214
SAMC1223666	PRJCA016012	DU	8.47028	0.973362
SAMC1223667	PRJCA016012	DU	8.14837	0.97372
SAMC1223668	PRJCA016012	DU	9.97284	0.975681
SAMC1223669	PRJCA016012	DU	9.63301	0.975666
SAMC1223670	PRJCA016012	DU	10.3851	0.976496
SAMC1223671	PRJCA016012	DU	9.60401	0.975866
SAMC1223672	PRJCA016012	DU	9.85023	0.976285
SAMC1223673	PRJCA016012	DU	9.59369	0.975633
SAMC1223674	PRJCA016012	DU	9.34601	0.975224
SAMC1223675	PRJCA016012	DU	9.84548	0.97593
SAMC1223676	PRJCA016012	DU	9.61231	0.976043
SAMC1223677	PRJCA016012	DU	8.72848	0.975565
SAMC1223678	PRJCA016012	DU	9.15457	0.973834
SAMC1223679	PRJCA016012	DU	8.56371	0.976798
SAMC1223680	PRJCA016012	DU	8.63797	0.974747
SAMEA111507630	PRJEB58030	DU	17.6421	0.978715
SAMEA111507634	PRJEB58030	DU	16.035	0.978066
SAMEA111507638	PRJEB58030	DU	17.9048	0.982317
SAMEA111507642	PRJEB58030	DU	19.2375	0.982537
SAMEA111507646	PRJEB58030	DU	15.4183	0.9822
SAMEA111507650	PRJEB58030	DU	21.8562	0.982685
SAMEA111507654	PRJEB58030	DU	15.1529	0.982149
SAMEA111507658	PRJEB58030	DU	17.5994	0.982323
SAMEA111507662	PRJEB58030	DU	16.5156	0.978495
SAMEA111507666	PRJEB58030	DU	16.6844	0.981964
SAMEA111507670	PRJEB58030	DU	21.3298	0.979
SAMEA111507674	PRJEB58030	DU	14.7788	0.981985
SAMEA111507678	PRJEB58030	DU	19.9426	0.98285
SAMEA111507682	PRJEB58030	DU	15.253	0.982248
SAMEA111507686	PRJEB58030	DU	13.7882	0.978194
SAMEA111507690	PRJEB58030	DU	10.6235	0.977234
SAMEA111507694	PRJEB58030	DU	17.4443	0.982369
SAMEA111507698	PRJEB58030	DU	17.9172	0.978918
SAMEA111507702	PRJEB58030	DU	13.3072	0.981442
SAMEA111507706	PRJEB58030	DU	17.4773	0.978636
SAMEA111507710	PRJEB58030	DU	16.8737	0.978741
SAMEA111507714	PRJEB58030	DU	17.4229	0.982592
SAMEA111507718	PRJEB58030	DU	17.5945	0.978905
SAMEA111507726	PRJEB58030	DU	16.3049	0.978939
SAMEA111507730	PRJEB58030	DU	17.3673	0.978818
SAMEA111507734	PRJEB58030	DU	19.9877	0.982673
SAMEA111507738	PRJEB58030	DU	12.2269	0.97795
SAMEA111507742	PRJEB58030	DU	14.932	0.981907
SAMEA111507746	PRJEB58030	DU	13.9323	0.977815
SAMEA111507754	PRJEB58030	DU	14.4593	0.982007
SAMEA111507758	PRJEB58030	DU	17.1307	0.978901
SAMEA111507762	PRJEB58030	DU	14.6903	0.978675
SAMEA111507766	PRJEB58030	DU	19.1925	0.982472
SAMEA111507770	PRJEB58030	DU	16.7946	0.982255
SAMEA111507774	PRJEB58030	DU	15.4696	0.978665
SAMEA111507778	PRJEB58030	DU	19.9595	0.982636
SAMEA111507782	PRJEB58030	DU	13.1586	0.981443
SAMEA111507786	PRJEB58030	DU	19.9922	0.983058
SAMEA111507790	PRJEB58030	DU	12.4003	0.981232
SAMEA111507794	PRJEB58030	DU	17.9236	0.978762
SAMEA111507798	PRJEB58030	DU	21.401	0.978998
SAMEA111507802	PRJEB58030	DU	20.9735	0.978994
SAMEA111507806	PRJEB58030	DU	17.124	0.982434
SAMEA111507810	PRJEB58030	DU	12.0137	0.978099
SAMEA111507814	PRJEB58030	DU	17.2783	0.979102
SAMEA111507818	PRJEB58030	DU	29.9633	0.983172
SAMEA111507822	PRJEB58030	DU	12.399	0.981084
SAMEA111507826	PRJEB58030	DU	18.5216	0.978667
SAMEA111507830	PRJEB58030	DU	20.4047	0.979034
SAMEA111507834	PRJEB58030	DU	15.2402	0.982167
SAMEA111507838	PRJEB58030	DU	13.8523	0.98161
SAMEA111507842	PRJEB58030	DU	17.947	0.98256
SAMEA111507846	PRJEB58030	DU	20.6769	0.980162
SAMEA111507850	PRJEB58030	DU	15.632	0.978757
SAMEA111507854	PRJEB58030	DU	14.6235	0.978693
SAMEA111507858	PRJEB58030	DU	16.5744	0.978848
SAMEA111507862	PRJEB58030	DU	18.7879	0.979067
SAMEA111507866	PRJEB58030	DU	16.3778	0.982522
SAMEA111507870	PRJEB58030	DU	12.6979	0.981543
SAMEA111507874	PRJEB58030	DU	25.7564	0.979448
SAMEA111507878	PRJEB58030	DU	15.2312	0.981712
SAMEA111507882	PRJEB58030	DU	14.2217	0.97828
SAMEA111507886	PRJEB58030	DU	20.463	0.982824
SAMEA111507890	PRJEB58030	DU	19.6776	0.979421
SAMEA111507894	PRJEB58030	DU	16.0812	0.982508
SAMEA111507898	PRJEB58030	DU	17.6609	0.98234
SAMEA111507902	PRJEB58030	DU	16.1045	0.978173
SAMEA111507906	PRJEB58030	DU	17.345	0.979005
SAMEA111507910	PRJEB58030	DU	16.5627	0.982283
SAMEA111507914	PRJEB58030	DU	12.9868	0.978395
SAMEA111507918	PRJEB58030	DU	19.113	0.982517
SAMEA111507922	PRJEB58030	DU	15.2995	0.97834
SAMEA111507926	PRJEB58030	DU	23.3652	0.979457
SAMEA111507930	PRJEB58030	DU	17.1619	0.98239
SAMEA111507934	PRJEB58030	DU	17.4504	0.982245
SAMEA111507938	PRJEB58030	DU	18.7698	0.982452
SAMEA111507942	PRJEB58030	DU	12.6302	0.981219
SAMEA111507946	PRJEB58030	DU	15.153	0.982155
SAMEA111507950	PRJEB58030	DU	16.0352	0.98239
SAMEA111507954	PRJEB58030	DU	17.6333	0.978813
SAMEA111507958	PRJEB58030	DU	13.7275	0.977793
SAMEA111507962	PRJEB58030	DU	17.6232	0.978864
SAMEA111507966	PRJEB58030	DU	14.3519	0.978342
SAMEA111507970	PRJEB58030	DU	12.7705	0.978015
SAMEA111507974	PRJEB58030	DU	20.4937	0.982893
SAMEA111507978	PRJEB58030	DU	19.9309	0.97901
SAMEA111507986	PRJEB58030	DU	20.2465	0.979058
SAMEA111507990	PRJEB58030	DU	13.1772	0.978051
SAMEA111507994	PRJEB58030	DU	20.9024	0.979092
SAMEA111507998	PRJEB58030	DU	14.2588	0.981838
SAMEA111508002	PRJEB58030	DU	29.5404	0.98298
SAMEA111508006	PRJEB58030	DU	26.1117	0.979371
SAMEA111508010	PRJEB58030	DU	12.6152	0.981395
SAMEA111508014	PRJEB58030	DU	23.4608	0.983122
SAMEA111508018	PRJEB58030	DU	16.5079	0.978629
SAMEA111508022	PRJEB58030	DU	12.7268	0.981453
SAMEA111508026	PRJEB58030	DU	16.5095	0.97845
SAMEA3345110_7	PRJEB9115	DU	26.37	0.976028
SAMEA3497837	PRJEB9922	DU	13.76	0.980004
SAMEA3497838	PRJEB9922	DU	13.24	0.971515
SAMEA3497793	PRJEB9922	JH	9.18	0.977414
SAMEA3497794	PRJEB9922	JH	10.12	0.975236
SAMN01894455	PRJNA186497	JH	4.45	0.944162
SAMN01894456	PRJNA186497	JH	4.67	0.934633
SAMN02665307	PRJNA239399	DU	10.49	0.968131
SAMN03031126	PRJNA260763	DU	6.82	0.97165
SAMN03031127	PRJNA260763	DU	14.71	0.978225
SAMN03031128	PRJNA260763	DU	14.08	0.979822
SAMN03031129	PRJNA260763	DU	4.35	0.948042
SAMN03031130	PRJNA260763	DU	4.82	0.95619
SAMN03031136	PRJNA260763	DU	14.19	0.978229
SAMN03031137	PRJNA260763	DU	12.26	0.97691
SAMN03031138	PRJNA260763	DU	12.48	0.977705
SAMN03031139	PRJNA260763	DU	12.63	0.977327
SAMN03031140	PRJNA260763	DU	13.56	0.977767
SAMN03031141	PRJNA260763	DU	12.62	0.977062
SAMN03031142	PRJNA260763	DU	13.12	0.977819
SAMN03031143	PRJNA260763	DU	12.64	0.977465
SAMN03031144	PRJNA260763	DU	13.17	0.976923
SAMN03031145	PRJNA260763	DU	12.69	0.97663
SAMN04440480	PRJNA309108	JH	69.82	0.95581
SAMN06115548	PRJNA322309	DU	13.11	0.980837
SAMN06115549	PRJNA322309	DU	13.35	0.977198
SAMN06115550	PRJNA322309	DU	19.45	0.978836
SAMN06115551	PRJNA322309	DU	13.12	0.976784
SAMN05791658	PRJNA343658	DU	12.32	0.982788
SAMN05791661	PRJNA343658	DU	14.16	0.983342
SAMN05791663	PRJNA343658	DU	21.93	0.984115
SAMN05791664	PRJNA343658	DU	12.27	0.982828
SAMN05791665	PRJNA343658	DU	16.06	0.983391
SAMN05791666	PRJNA343658	DU	20.62	0.983104
SAMN05791667	PRJNA343658	DU	23.14	0.98325
SAMN05791670	PRJNA343658	DU	13.03	0.982402
SAMN05791671	PRJNA343658	DU	14.17	0.982656
SAMN05791672	PRJNA343658	DU	10.7	0.9819
SAMN05791673	PRJNA343658	DU	9.46	0.980834
SAMN05791674	PRJNA343658	DU	14	0.982716
SAMN06554454	PRJNA378496	DU	5.53	0.964475
SAMN06554538	PRJNA378496	DU	4.57	0.953636
SAMN06560339	PRJNA378496	DU	4.26	0.939643
SAMN06562573	PRJNA378496	DU	12.97	0.977831
SAMN06562588	PRJNA378496	DU	4.85	0.95049
SAMN06562603	PRJNA378496	DU	5.17	0.955049
SAMN06562961	PRJNA378496	DU	12	0.976999
SAMN06562976	PRJNA378496	DU	6	0.967697
SAMN06562981	PRJNA378496	DU	12.13	0.977235
SAMN06562994	PRJNA378496	DU	11.35	0.976597
SAMN06563306	PRJNA378496	DU	11.02	0.972514
SAMN06563568	PRJNA378496	DU	7.99	0.972868
SAMN06578935	PRJNA378496	DU	10.25	0.975863
SAMN06606756	PRJNA378496	DU	7.62	0.97153
SAMN06611050	PRJNA378496	DU	6.66	0.969812
SAMN06617789	PRJNA378496	DU	10.51	0.974767
SAMN09111834	PRJNA378496	DU	9.75	0.975598
SAMN07503176_13	PRJNA398176	JH	22.72	0.976464
SAMN00005058	PRJNA41185	DU	14.4	0.984748
SAMN09878800	PRJNA487172	DU	10.97	0.977303
SAMN09878801	PRJNA487172	DU	12.63	0.977559
SAMN09878802	PRJNA487172	DU	11.47	0.977173
SAMN09878803	PRJNA487172	DU	12.04	0.981564
SAMN09930402	PRJNA488327	DU	32.55	0.983234
SAMN09930403	PRJNA488327	DU	32.59	0.982694
SAMN10509970	PRJNA507853	DU	31.16	0.983412
SAMN25146065	PRJNA530874	DU	47.2137	0.983567
SAMN25146066	PRJNA530874	DU	47.5757	0.98359
SAMN14638798	PRJNA626370	DU	34.79	0.983862
SAMN14638799	PRJNA626370	DU	35.65	0.983388
SAMN14638800	PRJNA626370	DU	33.43	0.983632
SAMN14638801	PRJNA626370	DU	35.99	0.983983
SAMN14638802	PRJNA626370	DU	23.72	0.983027
SAMN28698327	PRJNA842867	DU	16.3521	0.98194
SAMN28698328	PRJNA842867	DU	14.5276	0.981756
SAMN28707918	PRJNA842867	DU	16.1636	0.981978
SAMN28707919	PRJNA842867	DU	17.1202	0.981906
SAMN28707920	PRJNA842867	DU	15.4764	0.981938
SAMN28707921	PRJNA842867	DU	13.7806	0.981232
SAMN28707922	PRJNA842867	DU	16.013	0.982045
SAMN28707923	PRJNA842867	DU	13.3084	0.981321
SAMN28707935	PRJNA842867	DU	18.6993	0.982538
SAMN28707936	PRJNA842867	DU	12.0051	0.980706
SAMN28707937	PRJNA842867	DU	17.832	0.982841
SAMN28707938	PRJNA842867	DU	15.1308	0.981829
SAMN28707939	PRJNA842867	DU	15.3725	0.98172
SAMN28707940	PRJNA842867	DU	15.2171	0.981675
SAMN28707941	PRJNA842867	DU	15.3497	0.981914
SAMN28707943	PRJNA842867	DU	13.922	0.981774
SAMN28707942	PRJNA842867	DU	14.701	0.981338
SAMN28707944	PRJNA842867	DU	16.3283	0.982253
SAMN28707945	PRJNA842867	DU	17.4231	0.982286
SAMN28707946	PRJNA842867	DU	17.1589	0.982056
SAMN28707947	PRJNA842867	DU	14.7155	0.981747
SAMN28707948	PRJNA842867	DU	12.9187	0.98116
SAMN28707949	PRJNA842867	DU	14.3882	0.981915
SAMN28707951	PRJNA842867	DU	13.9107	0.981658
SAMN28707952	PRJNA842867	DU	13.9749	0.981886
SAMN28707953	PRJNA842867	DU	15.1194	0.982106
SAMN28707954	PRJNA842867	DU	17.2138	0.982076
SAMN28707955	PRJNA842867	DU	15.356	0.981922
SAMN28708050	PRJNA842867	DU	17.0227	0.981772
SAMN28708051	PRJNA842867	DU	13.6669	0.981041
SAMN28708052	PRJNA842867	DU	15.4237	0.979919
SAMN28708053	PRJNA842867	DU	14.7584	0.979172
SAMN28708054	PRJNA842867	DU	16.2478	0.982214
SAMN28708055	PRJNA842867	DU	15.2589	0.981792
SAMN28708056	PRJNA842867	DU	14.6382	0.981801
SAMN28708057	PRJNA842867	DU	14.1638	0.981523
SAMN28708058	PRJNA842867	DU	15.6081	0.97356
SAMN28708059	PRJNA842867	DU	17.9112	0.971842
SAMN28708060	PRJNA842867	DU	15.6522	0.980542
SAMN28708061	PRJNA842867	DU	15.6395	0.981375
SAMN28708062	PRJNA842867	DU	14.0377	0.981179
SAMN28708063	PRJNA842867	DU	19.1517	0.982542
SAMN28708064	PRJNA842867	DU	16.8535	0.981208
SAMN28708065	PRJNA842867	DU	18.0436	0.980135
SAMN28708066	PRJNA842867	DU	15.9419	0.954764
SAMN28708067	PRJNA842867	DU	15.5177	0.968126
SAMN28708068	PRJNA842867	DU	14.2685	0.980296
SAMN28708069	PRJNA842867	DU	14.7841	0.981695
SAMN28708070	PRJNA842867	DU	14.3481	0.957276
SAMN28708071	PRJNA842867	DU	14.9693	0.982148
SAMN28708072	PRJNA842867	DU	15.9462	0.982222
SAMN28708073	PRJNA842867	DU	13.9008	0.981576
SAMN28708074	PRJNA842867	DU	15.5138	0.981867
SAMN28708075	PRJNA842867	DU	15.8484	0.982352
SAMN28708076	PRJNA842867	DU	14.0847	0.956011
SAMN28708077	PRJNA842867	DU	14.9878	0.981155
SAMN28708078	PRJNA842867	DU	13.4216	0.972645
SAMN28708079	PRJNA842867	DU	14.2096	0.978992
SAMN28708080	PRJNA842867	DU	15.6329	0.979182
SAMN28708081	PRJNA842867	DU	13.0066	0.981197
SAMN28708082	PRJNA842867	DU	14.9258	0.98011
SAMN28708083	PRJNA842867	DU	13.8515	0.981673
SAMN28708084	PRJNA842867	DU	14.613	0.981958
SAMN28708085	PRJNA842867	DU	16.1733	0.981223
SAMN28708086	PRJNA842867	DU	14.0372	0.978063
SAMN28708087	PRJNA842867	DU	14.2712	0.981919
SAMN28745038	PRJNA842867	DU	27.3534	0.982947
SAMN28745039	PRJNA842867	DU	16.8663	0.982462
SAMN28745040	PRJNA842867	DU	14.6449	0.981316
SAMN28745041	PRJNA842867	DU	12.1701	0.967244
SAMN28745042	PRJNA842867	DU	13.3575	0.981238
SAMN28745043	PRJNA842867	DU	15.1237	0.981816
SAMN28745044	PRJNA842867	DU	13.1365	0.946832
SAMN28745045	PRJNA842867	DU	14.0818	0.981214
SAMN28745046	PRJNA842867	DU	12.5702	0.981329
SAMN28745047	PRJNA842867	DU	14.7606	0.982162
SAMN28745048	PRJNA842867	DU	14.4145	0.981424
SAMN28745049	PRJNA842867	DU	15.5173	0.98219
SAMN28745050	PRJNA842867	DU	15.495	0.979004
SAMN28745051	PRJNA842867	DU	14.7405	0.981652
SAMN28745052	PRJNA842867	DU	17.3606	0.982333
SAMN28745053	PRJNA842867	DU	14.3019	0.950925
SAMN28745054	PRJNA842867	DU	14.617	0.981593
SAMN28745055	PRJNA842867	DU	15.6797	0.967638
SAMN28745056	PRJNA842867	DU	14.0317	0.972306
SAMN28745057	PRJNA842867	DU	16.6118	0.981858
SAMN28745058	PRJNA842867	DU	17.9325	0.981591
SAMN28745059	PRJNA842867	DU	15.624	0.982333
SAMN28745060	PRJNA842867	DU	16.6727	0.981903
SAMN28745061	PRJNA842867	DU	13.4961	0.979114
SAMN28745062	PRJNA842867	DU	15.4559	0.981236
SAMN28745063	PRJNA842867	DU	13.1553	0.981681
SAMN28745064	PRJNA842867	DU	16.3448	0.982592
SAMN28745065	PRJNA842867	DU	13.8534	0.974568
SAMN28745066	PRJNA842867	DU	18.6601	0.981823
SAMN28745067	PRJNA842867	DU	18.2051	0.978742
SAMN28745068	PRJNA842867	DU	17.2648	0.978577
SAMN28745069	PRJNA842867	DU	17.7237	0.978963
SAMN28745070	PRJNA842867	DU	16.1909	0.978702
SAMN28745071	PRJNA842867	DU	18.44	0.982292
SAMN28745072	PRJNA842867	DU	16.9347	0.982248
SAMN28745073	PRJNA842867	DU	17.3836	0.980833
SAMN28745074	PRJNA842867	DU	17.6923	0.981644
SAMN28745075	PRJNA842867	DU	14.2074	0.979805
SAMN28745076	PRJNA842867	DU	18.0696	0.97895
SAMN28745077	PRJNA842867	DU	16.8423	0.979068
SAMN28745078	PRJNA842867	DU	16.303	0.982097
SAMN28745079	PRJNA842867	DU	16.5822	0.978712
SAMN28745080	PRJNA842867	DU	18.2653	0.983074
SAMN28745081	PRJNA842867	DU	16.8592	0.982042
SAMN28745082	PRJNA842867	DU	16.1014	0.981775
SAMN28745083	PRJNA842867	DU	14.6914	0.981738
SAMN28745084	PRJNA842867	DU	16.1714	0.978368
SAMN28745085	PRJNA842867	DU	15.6552	0.981557
SAMN28745086	PRJNA842867	DU	14.0046	0.981707
SAMN28745087	PRJNA842867	DU	14.6762	0.978342
SAMN28745088	PRJNA842867	DU	15.6292	0.981976
SAMN28745089	PRJNA842867	DU	16.0297	0.978558
SAMN28745090	PRJNA842867	DU	19.2012	0.982308
SAMN28745091	PRJNA842867	DU	15.1208	0.979329
SAMN28745092	PRJNA842867	DU	16.864	0.982065
SAMN28745093	PRJNA842867	DU	15.9797	0.978578
SAMN28745094	PRJNA842867	DU	15.6001	0.978348
SAMN28745095	PRJNA842867	DU	18.3744	0.982646
SAMN28745096	PRJNA842867	DU	14.6669	0.981708
SAMN28745097	PRJNA842867	DU	15.2204	0.98221
SAMN28745098	PRJNA842867	DU	19.0268	0.979405
SAMN28745099	PRJNA842867	DU	15.5892	0.97851
SAMN28745100	PRJNA842867	DU	15.7962	0.978386
SAMN28745101	PRJNA842867	DU	16.7005	0.981561
SAMN28745102	PRJNA842867	DU	15.0317	0.98131
SAMN28745103	PRJNA842867	DU	16.8827	0.981715
SAMN28745104	PRJNA842867	DU	16.6647	0.981443
SAMN28745105	PRJNA842867	DU	17.1162	0.981765
SAMN28745106	PRJNA842867	DU	17.709	0.981897
SAMN28745107	PRJNA842867	DU	19.8434	0.981157
SAMN28745108	PRJNA842867	DU	14.0678	0.981662
SAMN28745109	PRJNA842867	DU	16.4382	0.967239
SAMN28745110	PRJNA842867	DU	14.0957	0.981124
SAMN28745111	PRJNA842867	DU	16.7323	0.982285
SAMN28745112	PRJNA842867	DU	17.6848	0.971348
SAMN28745113	PRJNA842867	DU	16.4346	0.981608
SAMN28745114	PRJNA842867	DU	13.4283	0.980273
SAMN28745115	PRJNA842867	DU	15.9743	0.98117
SAMN28745116	PRJNA842867	DU	15.3679	0.978527
SAMN28745117	PRJNA842867	DU	18.8036	0.982541
SAMN28745118	PRJNA842867	DU	14.3295	0.981118
SAMN28745119	PRJNA842867	DU	11.8675	0.980413
SAMN28745120	PRJNA842867	DU	15.3585	0.981466
SAMN28745121	PRJNA842867	DU	16.3052	0.982142
SAMN28745122	PRJNA842867	DU	17.7318	0.981991
SAMN28745123	PRJNA842867	DU	18.194	0.982726
SAMN28745124	PRJNA842867	DU	17.1195	0.981873
SAMN28745125	PRJNA842867	DU	16.8006	0.982062
SAMN28745126	PRJNA842867	DU	16.3987	0.982002
SAMN28745127	PRJNA842867	DU	15.2237	0.981938
SAMN28745128	PRJNA842867	DU	15.3681	0.972237
SAMN28745129	PRJNA842867	DU	14.3471	0.981388
SAMN28745130	PRJNA842867	DU	14.8076	0.98196
SAMN28745131	PRJNA842867	DU	16.492	0.981361
SAMN28745132	PRJNA842867	DU	13.7477	0.98129
SAMN28745133	PRJNA842867	DU	14.7717	0.981344
SAMN28745134	PRJNA842867	DU	14.8763	0.980754
SAMN28745135	PRJNA842867	DU	18.5956	0.977915
SAMN28745136	PRJNA842867	DU	15.6927	0.982022
SAMN28745137	PRJNA842867	DU	15.997	0.981018
SAMN28745138	PRJNA842867	DU	14.8142	0.981834
SAMN28745139	PRJNA842867	DU	14.4094	0.976361
SAMN28745140	PRJNA842867	DU	15.4112	0.981648
SAMN28745141	PRJNA842867	DU	15.8934	0.974103
SAMN28745142	PRJNA842867	DU	16.4047	0.982006
SAMN28745143	PRJNA842867	DU	16.5411	0.98182
SAMN28745144	PRJNA842867	DU	15.4385	0.981569
SAMN28745145	PRJNA842867	DU	15.4971	0.963775
SAMN28745146	PRJNA842867	DU	15.3968	0.978892
SAMN28745147	PRJNA842867	DU	15.4967	0.981163
SAMN28745148	PRJNA842867	DU	16.1972	0.981498
SAMN28745149	PRJNA842867	DU	15.5876	0.981358
SAMN28745150	PRJNA842867	DU	19.5	0.978896
SAMN28745151	PRJNA842867	DU	17.3396	0.981968
SAMN28745152	PRJNA842867	DU	14.6336	0.982474
SAMN28745153	PRJNA842867	DU	14.988	0.982151
SAMN28745154	PRJNA842867	DU	13.9951	0.980084
SAMN28745155	PRJNA842867	DU	14.2702	0.981845
SAMN28745156	PRJNA842867	DU	11.656	0.979595
SAMN28745157	PRJNA842867	DU	13.1952	0.981354
SAMN28745158	PRJNA842867	DU	12.7847	0.980889
SAMN28745159	PRJNA842867	DU	13.4381	0.976194
SAMN28745160	PRJNA842867	DU	28.7334	0.98303
SAMN28745161	PRJNA842867	DU	26.7556	0.979461
SAMN28745162	PRJNA842867	DU	24.1224	0.98323
SAMN28745163	PRJNA842867	DU	24.3221	0.983024
SAMN28745164	PRJNA842867	DU	22.5911	0.982933
SAMN28745165	PRJNA842867	DU	24.6443	0.979086
SAMN28745166	PRJNA842867	DU	27.1959	0.982746
SAMN28745167	PRJNA842867	DU	25.966	0.978975
SAMN28745168	PRJNA842867	DU	26.1519	0.982867
SAMN28745169	PRJNA842867	DU	29.1782	0.979105
SAMN28745170	PRJNA842867	DU	24.1181	0.978997
SAMN28745171	PRJNA842867	DU	21.5724	0.979108
SAMN28745172	PRJNA842867	DU	24.7675	0.979391
SAMN28745173	PRJNA842867	DU	22.2414	0.979078
SAMN28745174	PRJNA842867	DU	24.4003	0.978944
SAMN28745175	PRJNA842867	DU	24.8356	0.982988
SAMN28745176	PRJNA842867	DU	25.3128	0.983309
SAMN28745177	PRJNA842867	DU	27.6696	0.983149
SAMN28745178	PRJNA842867	DU	29.5949	0.97929
SAMN28745179	PRJNA842867	DU	22.6086	0.978973
SAMN28745180	PRJNA842867	DU	22.577	0.983011
SAMN28745181	PRJNA842867	DU	21.79	0.983014
SAMN28745182	PRJNA842867	DU	23.8776	0.982934
SAMN28745183	PRJNA842867	DU	24.7696	0.978986
SAMN28745184	PRJNA842867	DU	22.1124	0.978983
SAMN28745185	PRJNA842867	DU	25.3029	0.979179
SAMN28745186	PRJNA842867	DU	23.5437	0.983013
SAMN28745187	PRJNA842867	DU	21.5626	0.978841
SAMN28745188	PRJNA842867	DU	23.2202	0.97898
SAMN28745189	PRJNA842867	DU	27.2137	0.983094
SAMN28745190	PRJNA842867	DU	25.8281	0.982738
SAMN28745191	PRJNA842867	DU	24.1631	0.98291
SAMN28745192	PRJNA842867	DU	28.2916	0.979225
SAMN28745193	PRJNA842867	DU	22.3507	0.978834
SAMN28745194	PRJNA842867	DU	25.404	0.97925
SAMN28745195	PRJNA842867	DU	29.9311	0.979027
SAMN28745196	PRJNA842867	DU	23.9483	0.978903
SAMN28745197	PRJNA842867	DU	25.5521	0.982906
SAMN28745198	PRJNA842867	DU	24.7493	0.982699
SAMN28745199	PRJNA842867	DU	23.5602	0.979049
SAMN28745200	PRJNA842867	DU	31.6354	0.979326
SAMN28745201	PRJNA842867	DU	24.2097	0.983037
SAMN28745202	PRJNA842867	DU	32.3603	0.983417
SAMN28745203	PRJNA842867	DU	32.4334	0.979662
SAMN28745204	PRJNA842867	DU	29.498	0.983119
SAMN28745205	PRJNA842867	DU	25.709	0.982962
SAMN28745206	PRJNA842867	DU	23.482	0.979477
SAMN28745207	PRJNA842867	DU	25.5758	0.979387
SAMN28771342	PRJNA842867	DU	24.8516	0.979651
SAMN28771343	PRJNA842867	DU	22.5824	0.982889
SAMN28771344	PRJNA842867	DU	30.3179	0.983081
SAMN28771345	PRJNA842867	DU	27.8429	0.979094
SAMN28771346	PRJNA842867	DU	27.1848	0.983116
SAMN28771347	PRJNA842867	DU	27.2861	0.979028
SAMN28771348	PRJNA842867	DU	30.5769	0.979471
SAMN28771349	PRJNA842867	DU	23.4485	0.982865
SAMN28771350	PRJNA842867	DU	23.9636	0.983011
SAMN28771351	PRJNA842867	DU	24.0086	0.982972
SAMN28771352	PRJNA842867	DU	24.0173	0.983216
SAMN28771353	PRJNA842867	DU	28.7694	0.983648
SAMN28771354	PRJNA842867	DU	24.7018	0.983013
SAMN28771355	PRJNA842867	DU	24.7463	0.978851
SAMN28771356	PRJNA842867	DU	26.356	0.982868
SAMN28771357	PRJNA842867	DU	25.8152	0.982855
SAMN28771358	PRJNA842867	DU	30.9539	0.983125
SAMN28771359	PRJNA842867	DU	26.5004	0.982822
SAMN28771360	PRJNA842867	DU	23.6493	0.979231
SAMN28771361	PRJNA842867	DU	25.311	0.979639
SAMN28771362	PRJNA842867	DU	23.2897	0.979426
SAMN28771363	PRJNA842867	DU	22.4163	0.9791
SAMN28771364	PRJNA842867	DU	26.9873	0.979634
SAMN28771365	PRJNA842867	DU	26.3912	0.983394
SAMN28771366	PRJNA842867	DU	26.8861	0.97963
SAMN28771367	PRJNA842867	DU	26.1857	0.979131
SAMN28771368	PRJNA842867	DU	24.652	0.979186
SAMN28771369	PRJNA842867	DU	25.039	0.982548
SAMN28771370	PRJNA842867	DU	30.3453	0.979533
SAMN28771371	PRJNA842867	DU	28.5455	0.978899
SAMN28771372	PRJNA842867	DU	24.754	0.97921
SAMN28771373	PRJNA842867	DU	27.159	0.979048
SAMN28771374	PRJNA842867	DU	26.6882	0.979912
SAMN28771375	PRJNA842867	DU	22.7537	0.978927
SAMN28771376	PRJNA842867	DU	31.8876	0.982987
SAMN28771377	PRJNA842867	DU	28.6981	0.979249
SAMN28771378	PRJNA842867	DU	25.9926	0.979277
SAMN28771379	PRJNA842867	DU	27.1486	0.979294
SAMN28771380	PRJNA842867	DU	24.5922	0.9824
SAMN28771381	PRJNA842867	DU	29.1795	0.983269
SAMN28771382	PRJNA842867	DU	25.0818	0.979553
SAMN28771383	PRJNA842867	DU	24.8162	0.979461
SAMN28771384	PRJNA842867	DU	25.1839	0.983051
SAMN28771385	PRJNA842867	DU	27.9531	0.983168
SAMN28771386	PRJNA842867	DU	29.236	0.979252
SAMN28771387	PRJNA842867	DU	26.8648	0.979399
SAMN28771388	PRJNA842867	DU	28.65	0.979735
SAMN28771389	PRJNA842867	DU	29.5805	0.979686
SAMN28771390	PRJNA842867	DU	22.4138	0.983096
SAMN28771391	PRJNA842867	DU	26.9839	0.979332
SAMN28771392	PRJNA842867	DU	28.0016	0.982676
SAMN28771393	PRJNA842867	DU	28.8853	0.97944
SAMN28771394	PRJNA842867	DU	30.6032	0.979456
SAMN28771395	PRJNA842867	DU	22.8678	0.979166
SAMN28771396	PRJNA842867	DU	27.5871	0.97946
SAMN28771397	PRJNA842867	DU	26.6939	0.979187
SAMN28771398	PRJNA842867	DU	21.8791	0.982881
SAMN28771399	PRJNA842867	DU	24.5104	0.98266
SAMN28771400	PRJNA842867	DU	25.3623	0.979187
SAMN28771401	PRJNA842867	DU	28.5881	0.979288
SAMN28771402	PRJNA842867	DU	28.8171	0.978984
SAMN28771403	PRJNA842867	DU	26.6594	0.979672
SAMN28771404	PRJNA842867	DU	19.2157	0.982865
SAMN28771405	PRJNA842867	DU	16.7221	0.982562
SAMN28771406	PRJNA842867	DU	16.804	0.982759
SAMN28771407	PRJNA842867	DU	18.7152	0.982925
SAMN28771408	PRJNA842867	DU	14.6772	0.981987
SAMN28771409	PRJNA842867	DU	12.3983	0.981092
SAMN28771410	PRJNA842867	DU	12.7472	0.981755
SAMN28771411	PRJNA842867	DU	13.97	0.980998
SAMN28771412	PRJNA842867	DU	12.713	0.98114
SAMN28771413	PRJNA842867	DU	13.0527	0.980882
SAMN28771414	PRJNA842867	DU	14.0708	0.982439
SAMN28771415	PRJNA842867	DU	13.1657	0.982011
SAMN28771416	PRJNA842867	DU	11.8375	0.981387
SAMN28771417	PRJNA842867	DU	14.3233	0.982257
SAMN28771418	PRJNA842867	DU	14.6199	0.982028
SAMN28771419	PRJNA842867	DU	11.8174	0.980955
SAMN28771420	PRJNA842867	DU	13.9927	0.981814
SAMN28771421	PRJNA842867	DU	12.7512	0.980898
SAMN28771422	PRJNA842867	DU	13.1951	0.981507
SAMN28771423	PRJNA842867	DU	10.9346	0.980604
SAMN28771424	PRJNA842867	DU	13.6017	0.982155
SAMN28771425	PRJNA842867	DU	13.5915	0.981702
SAMN28771426	PRJNA842867	DU	12.9296	0.981367
SAMN28771427	PRJNA842867	DU	14.6012	0.982482
SAMN28771428	PRJNA842867	DU	15.2456	0.981533
SAMN28771429	PRJNA842867	DU	14.5716	0.981226
SAMN28771430	PRJNA842867	DU	13.1301	0.981446
SAMN28771431	PRJNA842867	DU	13.581	0.980901
SAMN28771432	PRJNA842867	DU	15.8395	0.981605
SAMN28771433	PRJNA842867	DU	13.3271	0.982091
SAMN28771434	PRJNA842867	DU	14.2418	0.981203
SAMN28771435	PRJNA842867	DU	15.4341	0.981744
SAMN28771436	PRJNA842867	DU	14.3132	0.982192
SAMN28745316	PRJNA843521	DU	51.0311	0.984134
SAMN28745317	PRJNA843521	DU	50.6879	0.980565
SAMN28745318	PRJNA843521	DU	36.3331	0.983911
SAMN28745319	PRJNA843521	DU	10.94	0.979383

## Sheet: Table S8
Table S8. Information of the 111 RNA pigs.
SRR ID	Project ID	Tussies	Breeds	Groups
SRR3159988	GSM2059050	heart	BK	European
SRR3159989	GSM2059051	liver	BK	European
SRR3159990	GSM2059052	spleen	BK	European
SRR3159991	GSM2059053	lung	BK	European
SRR3159992	GSM2059054	kidney	BK	European
SRR3159993	GSM2059055	psoas major muscle	BK	European
SRR3159994	GSM2059056	longissimus dorsi	BK	European
SRR3159995	GSM2059057	subcutaneous adipose	BK	European
SRR3159996	GSM2059058	ovary	BK	European
SRR3159997	GSM2059059	mixtures	BK	European
SRR3159998	GSM2059060	heart	HA	European
SRR3159999	GSM2059061	liver	HA	European
SRR3160000	GSM2059062	spleen	HA	European
SRR3160001	GSM2059063	lung	HA	European
SRR3160002	GSM2059064	kidney	HA	European
SRR3160003	GSM2059065	psoas major muscle	HA	European
SRR3160004	GSM2059066	longissimus dorsi muscle	HA	European
SRR3160005	GSM2059067	subcutaneous adipose	HA	European
SRR3160006	GSM2059068	ovary	HA	European
SRR3160007	GSM2059069	mixtures	HA	European
SRR3160008	GSM2059070	heart	LA	European
SRR3160009	GSM2059071	liver	LA	European
SRR3160010	GSM2059072	spleen	LA	European
SRR3160011	GSM2059073	lung	LA	European
SRR3160012	GSM2059074	kidney	LA	European
SRR3160013	GSM2059075	psoas major muscle	LA	European
SRR3160014	GSM2059076	longissimus dorsi muscle	LA	European
SRR3160015	GSM2059077	subcutaneous adipose	LA	European
SRR3160016	GSM2059078	ovary	LA	European
SRR3160017	GSM2059079	mixtures	LA	European
SRR3160018	GSM2059080	heart	LW	European
SRR3160019	GSM2059081	liver	LW	European
SRR3160020	GSM2059082	spleen	LW	European
SRR3160021	GSM2059083	lung	LW	European
SRR3160022	GSM2059084	kidney	LW	European
SRR3160023	GSM2059085	psoas major muscle	LW	European
SRR3160024	GSM2059086	longissimus dorsi muscle	LW	European
SRR3160025	GSM2059087	subcutaneous adipose	LW	European
SRR3160026	GSM2059088	ovary	LW	European
SRR3160027	GSM2059089	mixtures	LW	European
SRR3160028	GSM2059090	PI-heart	PI	European
SRR3160029	GSM2059091	PI-liver	PI	European
SRR3160030	GSM2059092	PI-spleen	PI	European
SRR3160031	GSM2059093	PI-lung	PI	European
SRR3160032	GSM2059094	PI-kidney	PI	European
SRR3160033	GSM2059095	PI-psoas major muscle	PI	European
SRR3160034	GSM2059096	PI-longissimus dorsi muscle	PI	European
SRR3160035	GSM2059097	PI-subcutaneous adipose	PI	European
SRR3160036	GSM2059098	PI-ovary	PI	European
SRR3160037	GSM2059099	PI-mixtures	PI	European
SRR3160038	GSM2059100	heart	BM	Asian
SRR3160039	GSM2059101	liver	BM	Asian
SRR3160040	GSM2059102	spleen	BM	Asian
SRR3160041	GSM2059103	lung	BM	Asian
SRR3160042	GSM2059104	kidney	BM	Asian
SRR3160043	GSM2059105	psoas major muscle	BM	Asian
SRR3160044	GSM2059106	longissimus dorsi muscle	BM	Asian
SRR3160045	GSM2059107	subcutaneous adipose	BM	Asian
SRR3160046	GSM2059108	ovary	BM	Asian
SRR3160047	GSM2059109	mixtures	BM	Asian
SRR3160048	GSM2059110	heart	JH	Asian
SRR3160049	GSM2059111	liver	JH	Asian
SRR3160050	GSM2059112	spleen	JH	Asian
SRR3160051	GSM2059113	lung	JH	Asian
SRR3160052	GSM2059114	kidney	JH	Asian
SRR3160053	GSM2059115	psoas major muscle	JH	Asian
SRR3160054	GSM2059116	longissimus dorsi muscle	JH	Asian
SRR3160055	GSM2059117	subcutaneous adipose	JH	Asian
SRR3160056	GSM2059118	ovary	JH	Asian
SRR3160057	GSM2059119	mixtures	JH	Asian
SRR3160058	GSM2059120	heart	MS	Asian
SRR3160059	GSM2059121	liver	MS	Asian
SRR3160060	GSM2059122	spleen	MS	Asian
SRR3160061	GSM2059123	lung	MS	Asian
SRR3160062	GSM2059124	kidney	MS	Asian
SRR3160063	GSM2059125	psoas major muscle	MS	Asian
SRR3160064	GSM2059126	longissimus dorsi muscle	MS	Asian
SRR3160065	GSM2059127	subcutaneous adipose	MS	Asian
SRR3160066	GSM2059128	ovary	MS	Asian
SRR3160067	GSM2059129	mixtures	MS	Asian
SRR3160068	GSM2059130	heart	RC	Asian
SRR3160069	GSM2059131	liver	RC	Asian
SRR3160070	GSM2059132	spleen	RC	Asian
SRR3160071	GSM2059133	kidney	RC	Asian
SRR3160072	GSM2059134	psoas major muscle	RC	Asian
SRR3160073	GSM2059135	longissimus dorsi muscle	RC	Asian
SRR3160074	GSM2059136	subcutaneous adipose	RC	Asian
SRR3160075	GSM2059137	ovary	RC	Asian
SRR3160076	GSM2059138	mixtures	RC	Asian
SRR3160077	GSM2059139	spleen	TP	Asian
SRR3160078	GSM2059140	longissimus dorsi muscle	TP	Asian
SRR3160079	GSM2059141	psoas major muscle	TP	Asian
\	PanlabRNA	hypo	JH	Asian
\	PanlabRNA	midbrain	JH	Asian
\	PanlabRNA	hypophysis	JH	Asian
\	PanlabRNA	surcerebellum	JH	Asian
\	PanlabRNA	incerebellum	JH	Asian
\	PanlabRNA	amygdala	JH	Asian
\	PanlabRNA	pineal	JH	Asian
\	PanlabRNA	occipital	JH	Asian
\	PanlabRNA	hippocampus	JH	Asian
\	PanlabRNA	Striatum	JH	Asian
\	PanlabRNA	Parietal	JH	Asian
\	PanlabRNA	frontal	JH	Asian
\	PanlabRNA	temporal	JH	Asian
\	PanlabRNA	caecum	JH	Asian
\	PanlabRNA	colon	JH	Asian
\	PanlabRNA	duodenum	JH	Asian
\	PanlabRNA	ileum	JH	Asian
\	PanlabRNA	jejunum	JH	Asian
\	PanlabRNA	GR	JH	Asian

## Sheet: Table S9
Table S9. Gap positions of JH-T2T.
Gap	Chr	Start	End	Length (bp)	Note
gap1	1	153410964	153415418	4454
gap2	2	55185285	55185384	99	remian
gap3	2	163627346	163640938	13592
gap4	3	7105339	7105776	437
gap5	3	8389406	8390108	702
gap6	3	21986671	21986671	0
gap7	3	22494916	22506229	11313
gap8	3	27446845	27446944	99	remian
gap9	3	27494866	27503076	8210
gap10	3	28405969	28406068	99	remian
gap11	3	30062309	30062309	0
gap12	4	51235198	51236172	974
gap13	4	110396258	110397645	1387
gap14	5	78505253	78505253	0
gap15	6	30752608	30753660	1052
gap16	8	56503837	56513432	9595
gap17	8	57178510	57181221	2711
gap18	8	57448504	57483687	35183
gap19	8	57507305	57519256	11951
gap20	8	57568078	57569395	1317
gap21	8	57569985	57594383	24398
gap22	8	57766205	57766304	99	remian
gap23	10	31138874	31138973	99	remian
gap24	10	31194695	31205654	10959
gap25	10	32333944	32338492	4548
gap26	10	34433670	34447603	13933
gap27	10	34859081	34861523	2442
gap28	10	38022842	38022941	99	remian
gap29	10	47164907	47175730	10823
gap30	10	47177477	47177996	519
gap31	10	93536954	93537179	225
gap32	12	19997176	19997919	743
gap33	13	31967964	31968603	639
gap34	13	209577663	209590175	12512
gap35	13	209592299	209595106	2807
gap36	14	7333001	7335314	2313
gap37	14	8608353	8621301	12948
gap38	14	23458368	23461369	3001
gap39	14	71066368	71066866	498
gap40	14	80631128	80631128	0
gap41	15	95636510	95637259	749
gap42	16	69937815	69937896	81
gap43	17	69218590	69234770	16180
gap44	X	39846740	39860471	13731
gap45	X	39876798	39884377	7579
gap46	X	49977786	49977797	11
gap47	X	53181485	53182653	1168
gap48	X	82753820	82754173	353
gap49	Y	466648	470848	4200
gap50	Y	473918	479472	5554
gap51	Y	1944849	1950075	5226
gap52	Y	9787218	9788003	785
gap53	Y	35688635	35689729	1094
gap54	Y	39135979	39137247	1268
gap55	Y	39769089	39772722	3633

## Sheet: Table S10
Table S10. Summary of repeat content of JH-T2T.
Repeat types	Number of elements	Length occupied （Mb）	Percentage of sequence
Retroelements	3239470	868.812	0.3326
SINEs:	655509	88.8349	0.034
Penelope	0	0	0
LINEs:	2110588	643.359	0.2463
CRE/SLACS	0	0	0
L2/CR1/Rex	249700	43.2528	0.0166
R1/LOA/Jockey	0	0	0
R2/R4/NeSL	262	0.063944	0
RTE/Bov-B	7365	1.79755	0.0007
L1/CIN4	1853158	598.212	0.229
LTR elements:	473373	136.618	0.0523
BEL/Pao	0	0	0
Ty1/Copia	0	0	0
Gypsy/DIRS1	9405	2.1304	0.0008
Retroviral	456986	132.849	0.0509
DNA transposons	302795	63.8305	0.0244
hobo-Activator	232731	46.082	0.0176
Tc1-IS630-Pogo	64233	16.4421	0.0063
En-Spm	0	0	0
MuDR-IS905	0	0	0
PiggyBac	560	0.175051	0.0001
Tourist/Harbinger	0	0	0
Other (Mirage,P-element, Transib)	0	0	0
Rolling-circles	169734	18.8482	0.0072
Unclassified:	481157	100.49	0.0385
Total interspersed repeats:		1033.13	0.3955
Small RNA:	442286	63.8225	0.0244
Satellites:	300642	136.091	0.0521
Simple repeats:	598702	29.3959	0.0113
Low complexity:	84262	4.34695	0.0017
bases masked:		1225.3	0.469

[truncated: 8 more sheets: Table S11, Table S12, Table S13, Table S14, Table S15 , Table S16, Table S17, Table S18]
